# Supplementary material for: Evaluation of Commercial Immunoassays for Rubella Virus IgG Detection in Low-Antibody Sera Using a Recombinant Immunoblot as a Reference Method
Source: Microorganisms. 2025 Dec 26;14(1):58. doi: 10.3390/microorganisms14010058 (PMC12844522; doi:10.3390/microorganisms14010058)
Supplement: Supplementary file 1 [file microorganisms-14-00058-s001.zip]

Archive with 1 entries (1 files):
- microorganisms-4027988-supplementary.pdf
